# Supplementary material for: A large deletion encompassing exon 2 of the ectodysplasin A (EDA) gene in a British blue crossbred calf with hypohidrotic ectodermal dysplasia
Source: Acta Vet Scand. 2022 Sep 6;64:23. doi: 10.1186/s13028-022-00641-2 (PMC9446731; doi:10.1186/s13028-022-00641-2)
Supplement: Supplementary file 2 — Additional file 2. List of 21 remaining protein-changing variants with a predicted moderate or high impact only present in the affected calf after the comparison to the global control cohort of 5116 genomes of other breeds. [file 13028_2022_641_MOESM2_ESM.xlsx]

## Sheet: Sheet1
Additional file 2 - List of the remaining variants after the comparison to the global control cohort of 5116 genomes of other breeds (1000 Bull Genomes Project run 9; www.1000bullgenomes.com) and after IGV visual inspections, revealing 21 protein-changing variants with a predicted moderate or high impact only present in the affected calf.
#CHROM	POS	REF	ALT	EFFECT	IMPACT	GENE	Genotype	GENEID	FEATURE	FEATUREID	BIOTYPE	RANK	HGVS_C	HGVS_P
1	66989552	A	G	missense_variant	MODERATE	DTX3L	0/1	515051	transcript	NM_001192396.2	protein_coding	2	c.310A>G	p.Thr104Ala
2	114989057	C	T	missense_variant	MODERATE	IRS1	0/1	538598	transcript	XM_003585773.5	protein_coding	1	c.3193G>A	p.Ala1065Thr
2	126900293	C	T	missense_variant	MODERATE	CATSPER4	0/1	520788	transcript	XM_024982533.1	protein_coding	6	c.1224G>A	p.Met408Ile
10	19343846	A	G	missense_variant	MODERATE	LOC112448384	0/1	112448384	transcript	XM_024997931.1	protein_coding	5	c.793A>G	p.Met265Val
10	44869246	C	T	missense_variant	MODERATE	NID2	0/1	521854	transcript	NM_001102065.1	protein_coding	10	c.2324G>A	p.Ser775Asn
10	65740712	G	C	missense_variant	MODERATE	DDHD1	0/1	338047	transcript	NM_176643.2	protein_coding	1	c.234C>G	p.His78Gln
10	79637699	C	A	missense_variant	MODERATE	ZFYVE26	0/1	514402	transcript	NM_001205789.1	protein_coding	21	c.3937G>T	p.Val1313Leu
11	100430399	A	G	missense_variant	MODERATE	GPR107	0/1	617309	transcript	NM_001099164.1	protein_coding	9	c.853A>G	p.Ile285Val
11	20087362	C	T	missense_variant	MODERATE	CDC42EP3	0/1	538967	transcript	NM_001046444.1	protein_coding	2	c.526G>A	p.Gly176Arg
11	2255631	C	A	missense_variant	MODERATE	LOC107132897	0/1	107132897	transcript	XM_024999713.1	protein_coding	2	c.701C>A	p.Pro234His
11	29963233	C	A	missense_variant	MODERATE	KCNK12	0/1	521931	transcript	NM_001205890.1	protein_coding	1	c.367G>T	p.Val123Leu
13	64303098	C	T	missense_variant	MODERATE	MYH7B	0/1	521764	transcript	XM_010811673.3	protein_coding	36	c.5090C>T	p.Ala1697Val
16	67432719	T	C	missense_variant	MODERATE	TPR	0/1	507869	transcript	NM_001205623.1	protein_coding	26	c.3427A>G	p.Ser1143Gly
18	61303763	G	T	missense_variant	MODERATE	LOC514552	2021-01-01	514552	transcript	XM_002695372.5	protein_coding	4	c.800G>T	p.Gly267Val
19	62968901	G	C	missense_variant	MODERATE	PRKCA	0/1	282001	transcript	NM_174435.1	protein_coding	17	c.1870G>C	p.Glu624Gln
20	8056713	C	T	missense_variant	MODERATE	UTP15	0/1	526343	transcript	NM_001101128.2	protein_coding	10	c.1115G>A	p.Arg372Gln
21	28446228	C	T	missense_variant	MODERATE	TJP1	0/1	407102	transcript	XM_024982002.1	protein_coding	6	c.629G>A	p.Arg210His
25	36137990	C	T	missense_variant	MODERATE	ZCWPW1	0/1	514550	transcript	NM_001076853.1	protein_coding	18	c.1880C>T	p.Pro627Leu
25	36843421	C	T	missense_variant	MODERATE	ZNF655	0/1	506436	transcript	XM_010819497.3	protein_coding	6	c.1762G>A	p.Gly588Arg
26	34914083	C	T	missense_variant	MODERATE	ABLIM1	0/1	504968	transcript	XM_024986081.1	protein_coding	16	c.1379G>A	p.Arg460His
28	42267174	C	T	missense_variant	MODERATE	GDF2	0/1	540384	transcript	NM_001192420.2	protein_coding	1	c.133G>A	p.Gly45Ser
